# Supplementary material for: Two new species of Bryophaenocladius Thienemann, 1934 (Diptera, Chironomidae) from China
Source: Zookeys. 2012 Jul 17;(208):51–60. doi: 10.3897/zookeys.208.3378 (PMC3406447; doi:10.3897/zookeys.208.3378)
Supplement: XML Treatment for Bryophaenocladius mucronatus [file zookeys.208.3378-treatment1.xml]

<!DOCTYPE tp:taxon-treatment
  PUBLIC "-//TaxonX//DTD Taxonomic Treatment Publishing DTD v0 20100105//EN" "tax-treatment-NSO.dtd">
<tp:taxon-treatment xmlns:tp="http://www.plazi.org/taxpub"><tp:treatment-meta><mixed-citation publication-type="journal"><person-group><name><surname>Lin</surname><given-names>Xiaolong</given-names></name><name><surname>Qi</surname><given-names>Xin</given-names></name><name><surname>Wang</surname><given-names>Xinhua</given-names></name></person-group><article-title>Two new species of 
                    <italic>Bryophaenocladius</italic> Thienemann, 1934 (Diptera, Chironomidae) from China
                </article-title><source>Zookeys</source><day>17</day><month>7</month><year>2012</year><volume>2012</volume><issue>208</issue><fpage>51</fpage><lpage>60</lpage><pub-id pub-id-type="doi">10.3897/zookeys.208.3378</pub-id></mixed-citation></tp:treatment-meta><tp:nomenclature><tp:taxon-name>
                        <tp:taxon-name-part taxon-name-part-type="genus">Bryophaenocladius</tp:taxon-name-part>
                        <tp:taxon-name-part taxon-name-part-type="species">mucronatus</tp:taxon-name-part>
                    <object-id xmlns:xlink="http://www.w3.org/1999/xlink" xlink:type="simple">urn:lsid:zoobank.org:act:09174531-D113-4061-B288-6627445DFCAF</object-id>
								<object-id xmlns:xlink="http://www.w3.org/1999/xlink" xlink:type="simple">http://species-id.net/wiki/Bryophaenocladius_mucronatus</object-id>
								</tp:taxon-name><tp:taxon-status xmlns:xlink="http://www.w3.org/1999/xlink" xlink:type="simple">sp. n.</tp:taxon-status><xref ref-type="fig" rid="F2">Figures 2–4</xref></tp:nomenclature><tp:treatment-sec sec-type="Diagnosis"><title>Diagnosis.</title><p>The male imago can be distinguished from known species of the genus by the following combination of characters: third palpomere without apical digitiform projection; squama with 1–7, 4 setae; pseudospurs present on ta<sub>1</sub> and ta<sub>2</sub> of mid and <!--PageBreak-->hind legs; anal point hyaline, slender with pointed apex; tergite IX columnar; inferior volsella thumb-shaped, with 0–5, 3 setae.
                    </p></tp:treatment-sec><tp:treatment-sec sec-type="Description"><title>Description.</title><p>Male imago (n = 29). Total length 2.20–3.00, 2.51 mm. Wing length 1.33–1.76, 1.55 mm. Total length/wing length 1.43–1.90, 1.65. Wing length/length of profemur 2.50–3.34, 2.75.</p><p>Coloration.Dark brown.</p><p>Head. AR 1.13–1.43, 1.26. Ultimate flagellomere 415–455, 430 μm long. Temporal setae 7–11, 9 including 2–4, 3 inner verticals; 4–6, 5 outer verticals and 1–2, 2 postorbitals. Clypeus with 2–5, 3 setae. Tentorium 105–150, 130 μm long, 18–25, 20 μm wide. Stipes 105–110, 108 μm long, 7–10, 8 μm wide. Palpomere lengths (in μm): 20–50, 35; 30–95, 47; 55–110, 80; 60–100, 80; 100–125, 113. L: 5<sup>th</sup>/3<sup>rd</sup> 1.40–1.82, 1.56. Third palpomere without apical digitiform projection.
                    </p><p>Wing (<xref ref-type="fig" rid="F2">Fig. 2</xref>). Anal lobe developed. Coarse punctation easily visible at 40x magnification. VR 1.16–1.33, 1.26. Costa extension 40–63, 48 μm long. Brachiolum with 1–3, 2 setae. R with 3–6, 4 setae; R<sub>4+5</sub> with 0–1, 0 seta. Remaining veins bare. Squama with 1–7, 4 setae.
                    </p><p>Thorax. Antepronotum with 3–8, 4 lateral setae. Dorsocentrals 5–13, 9; acrostichals 3–10, 7; prealars 2–5, 3. Scutellum with 2–8, 4 setae.</p><p>Legs. Spur of fore tibia 16–65, 45 μm long; spurs of mid tibia 20–40, 33 μm and 12–27, 20 μm long; spurs of hind tibia 42–58, 50 μm and 11–40, 23 μm long. Lateral denticles appressed to main shaft. Hind tibial comb with 6–16, 13 spines. Pseudospurs<!--PageBreak--> present on ta<sub>1</sub> and ta<sub>2</sub> of mid and hind legs, 18–23, 20 μm long. Width at apex of fore tibia 23–38, 30 mm, of mid tibia 25–35, 27 mm, of hind tibia 30–40, 35 mm. Lengths (in μm) and proportions of legsas in <xref ref-type="table" rid="T1">Table 1</xref>.
                    </p><table-wrap position="float" orientation="portrait" id="T1"><label>Table 1.</label><caption><p>Lengths (in μm) and proportions of legs of <italic><tp:taxon-name>Bryophaenocladius mucronatus</tp:taxon-name></italic> sp. n.</p></caption><table><tbody><tr><th rowspan="1" colspan="1"/><th rowspan="1" colspan="1"><sub>P</sub>1
                                    </th><th rowspan="1" colspan="1"><sub>P</sub>2
                                    </th><th rowspan="1" colspan="1"><sub>P</sub>3
                                    </th></tr><tr><td rowspan="1" colspan="1">fe</td><td rowspan="1" colspan="1">500–594, 553</td><td rowspan="1" colspan="1">588–650, 622</td><td rowspan="1" colspan="1">580–690, 643</td></tr><tr><td rowspan="1" colspan="1">ti</td><td rowspan="1" colspan="1">620–783, 723</td><td rowspan="1" colspan="1">570–704, 661</td><td rowspan="1" colspan="1">648–810, 765</td></tr><tr><td rowspan="1" colspan="1">ta<sub>1</sub>
                                    </td><td rowspan="1" colspan="1">370–450, 415</td><td rowspan="1" colspan="1">240–324, 288</td><td rowspan="1" colspan="1">300–450, 415</td></tr><tr><td rowspan="1" colspan="1">ta<sub>2</sub>
                                    </td><td rowspan="1" colspan="1">220–270, 240</td><td rowspan="1" colspan="1">140–190, 170</td><td rowspan="1" colspan="1">160–250, 220</td></tr><tr><td rowspan="1" colspan="1">ta<sub>3</sub>
                                    </td><td rowspan="1" colspan="1">160–200, 180</td><td rowspan="1" colspan="1">105–135, 123</td><td rowspan="1" colspan="1">135–200, 173</td></tr><tr><td rowspan="1" colspan="1">ta<sub>4</sub>
                                    </td><td rowspan="1" colspan="1">105–130, 118</td><td rowspan="1" colspan="1">60–90, 75</td><td rowspan="1" colspan="1">80–110, 95</td></tr><tr><td rowspan="1" colspan="1">ta<sub>5</sub>
                                    </td><td rowspan="1" colspan="1">80–100, 86 </td><td rowspan="1" colspan="1">60–95, 80</td><td rowspan="1" colspan="1">75–100, 88</td></tr><tr><td rowspan="1" colspan="1">LR</td><td rowspan="1" colspan="1">0.52–0.63, 0.57</td><td rowspan="1" colspan="1">0.42–0.48, 0.45</td><td rowspan="1" colspan="1">0.46–0.59, 0.55</td></tr><tr><td rowspan="1" colspan="1">BV</td><td rowspan="1" colspan="1">2.59–2.62, 2.61</td><td rowspan="1" colspan="1">3.37–3.57, 3.47</td><td rowspan="1" colspan="1">3.13–3.28, 3.19</td></tr><tr><td rowspan="1" colspan="1">SV</td><td rowspan="1" colspan="1">2.96–3.10, 3.03</td><td rowspan="1" colspan="1">4.32–4.58, 4.47</td><td rowspan="1" colspan="1">3.16–3.51, 3.31</td></tr><tr><td rowspan="1" colspan="1">BR</td><td rowspan="1" colspan="1">2.17–2.86, 2.41</td><td rowspan="1" colspan="1">2.22–3.00, 2.47</td><td rowspan="1" colspan="1">3.33–4.35, 3.81</td></tr></tbody></table></table-wrap><p><!--PageBreak-->Hypopygium (<xref ref-type="fig" rid="F2">Figs 3</xref>–4). Anal point hyaline, slender, with pointed apex, 45–90, 70 μm long, 25–35, 30 μm wide. Anal point length/width: 2.14–2.71, 2.45. Tergite IX columnar, with 10–22, 15 setae, laterosernite IX with 4–8, 6 setae. Phallapodeme 45–85, 70 μm long. Transverse sternapodeme arcuate with developed oral projection, 68–100, 88 μm long. Gonocoxite 175–212, 190 μm long. Gonostylus 68–100, 87 μm long with 1–2, 1 megaseta, 8–13, 10 μm long. Crista dorsalis low. Inferior volsella thumb-shaped, 23–35, 27 μm long, with 0–5, 3 setae. Virga 10–25, 16 μm long, composed of 1–9, 5 spines. HR 1.95–2.36, 2.12. HV 2.59–3.00, 2.71.
                    </p></tp:treatment-sec><tp:treatment-sec sec-type="Type materials"><title>Type materials.</title><p>Holotype: ♂ (BDN. I4B20), China, Zhejiang Province: Quzhou City, Kaihua County, Gutian Mountain, <named-content xmlns:xlink="http://www.w3.org/1999/xlink" content-type="dwc:verbatimCoordinates" xlink:type="simple">29°14'35"N, 118°06'41"E</named-content>, 18.iv.2011, Lin XL, sweeping net. Paratypes (28♂♂): 2♂♂, as holotype; 1♂, Zhejiang Province, Lishui City, Qinyuan County, <named-content xmlns:xlink="http://www.w3.org/1999/xlink" content-type="dwc:verbatimCoordinates" xlink:type="simple">27°45'08"N, 119°12'26"E</named-content>, 15.iv.1994, Wu H, sweeping net; Fujian Province: 11♂♂, Wuyi Mountain, <named-content xmlns:xlink="http://www.w3.org/1999/xlink" content-type="dwc:verbatimCoordinates" xlink:type="simple">27°38'22"N, 117°56'56"E</named-content>, 26.iv.1993, Wang XH, sweeping net; Sichuan Province: 7♂♂, Wenchuan County, <named-content xmlns:xlink="http://www.w3.org/1999/xlink" content-type="dwc:verbatimCoordinates" xlink:type="simple">30°59'27"N, 103°26'44"E</named-content>, 14.vii.1987, Li XZ, sweeping net; 7♂♂, Wolong National Nature Reserve, <named-content xmlns:xlink="http://www.w3.org/1999/xlink" content-type="dwc:verbatimCoordinates" xlink:type="simple">30°45'23"N, 103°13'55"E</named-content>, 27.vii.1987, Li XZ, sweeping net.
                    </p></tp:treatment-sec><tp:treatment-sec sec-type="Etymology"><title>Etymology.</title><p>The species name is from Latin <italic>mucronatus</italic>, pointed, referring to the shape of apex of anal point.
                    </p></tp:treatment-sec><tp:treatment-sec sec-type="Remarks"><title>Remarks.</title><p>The present new species resembles to <italic><tp:taxon-name>Bryophaenocladius bicolor</tp:taxon-name></italic> Wang, Sæther &amp; Andersen, 2001 in the shape of anal point, but it can be separated from <italic><tp:taxon-name>Bryophaenocladius bicolor</tp:taxon-name></italic> in the following combination of characters in <xref ref-type="table" rid="T2">Table 2</xref>.
                    </p><table-wrap position="float" orientation="portrait" id="T2"><label>Table 2.</label><caption><p>Differences between <italic><tp:taxon-name>Bryophaenocladius mucronatus</tp:taxon-name></italic> sp.n. and <italic><tp:taxon-name>Bryophaenocladius bicolor</tp:taxon-name></italic> Wang, Sæther &amp; Andersen, 2001.</p></caption><table><tbody><tr><th rowspan="1" colspan="1"/><th rowspan="1" colspan="1"><italic><tp:taxon-name>Bryophaenocladius mucronatus</tp:taxon-name></italic> sp. n.</th><th rowspan="1" colspan="1"><italic><tp:taxon-name>Bryophaenocladius bicolor</tp:taxon-name></italic> Wang, Sæther &amp; Andersen, 2001
                                    </th></tr><tr><td rowspan="1" colspan="1">Finger-shaped extension on third palpomere</td><td rowspan="1" colspan="1">absent</td><td rowspan="1" colspan="1">present</td></tr><tr><td rowspan="1" colspan="1">Seta on R<sub>1</sub>
                                    </td><td rowspan="1" colspan="1">bare</td><td rowspan="1" colspan="1">4–5 setae</td></tr><tr><td rowspan="1" colspan="1">LR<sub>1</sub>
                                    </td><td rowspan="1" colspan="1">0.52–0.63, 0.57</td><td rowspan="1" colspan="1">0.76–0.82, 0.80</td></tr><tr><td rowspan="1" colspan="1">Pseudospurs</td><td rowspan="1" colspan="1">present on ta<sub>1</sub>, ta<sub>2</sub> of mid and hind legs
                                    </td><td rowspan="1" colspan="1">absent</td></tr><tr><td rowspan="1" colspan="1">Crista dorsalis</td><td rowspan="1" colspan="1">present</td><td rowspan="1" colspan="1">reduced</td></tr></tbody></table></table-wrap><p>Female and immature stages unknown.</p></tp:treatment-sec><tp:treatment-sec sec-type="Distribution"><title>Distribution.</title><p>The species was found in Fujian, Sichuan and Zhejiang Provinces (Oriental China).</p><fig id="F2" position="float" orientation="portrait"><label>Figures 2–4.</label><caption><p><italic><tp:taxon-name>Bryophaenocladius mucronatus</tp:taxon-name></italic> sp. n. <bold>2</bold> wing <bold>3</bold> hypopygium (dorsal view) <bold>4</bold> hypopygium (ventral view).</p></caption><graphic xmlns:xlink="http://www.w3.org/1999/xlink" xlink:href="ZooKeys-208-051-g002.jpg" position="float" orientation="portrait" xlink:type="simple"/></fig></tp:treatment-sec></tp:taxon-treatment>
