# Supplementary material for: Two new species of Bryophaenocladius Thienemann, 1934 (Diptera, Chironomidae) from China
Source: Zookeys. 2012 Jul 17;(208):51–60. doi: 10.3897/zookeys.208.3378 (PMC3406447; doi:10.3897/zookeys.208.3378)
Supplement: XML Treatment for Bryophaenocladius parictericus [file zookeys.208.3378-treatment2.xml]

<!DOCTYPE tp:taxon-treatment
  PUBLIC "-//TaxonX//DTD Taxonomic Treatment Publishing DTD v0 20100105//EN" "tax-treatment-NSO.dtd">
<tp:taxon-treatment xmlns:tp="http://www.plazi.org/taxpub"><tp:treatment-meta><mixed-citation publication-type="journal"><person-group><name><surname>Lin</surname><given-names>Xiaolong</given-names></name><name><surname>Qi</surname><given-names>Xin</given-names></name><name><surname>Wang</surname><given-names>Xinhua</given-names></name></person-group><article-title>Two new species of 
                    <italic>Bryophaenocladius</italic> Thienemann, 1934 (Diptera, Chironomidae) from China
                </article-title><source>Zookeys</source><day>17</day><month>7</month><year>2012</year><volume>2012</volume><issue>208</issue><fpage>51</fpage><lpage>60</lpage><pub-id pub-id-type="doi">10.3897/zookeys.208.3378</pub-id></mixed-citation></tp:treatment-meta><tp:nomenclature><tp:taxon-name>
                        <tp:taxon-name-part taxon-name-part-type="genus">Bryophaenocladius</tp:taxon-name-part>
                        <tp:taxon-name-part taxon-name-part-type="species">parictericus</tp:taxon-name-part>
                    <object-id xmlns:xlink="http://www.w3.org/1999/xlink" xlink:type="simple">urn:lsid:zoobank.org:act:125AC1CD-0CD6-46B4-AACF-D43C1084EFA6</object-id>
								<object-id xmlns:xlink="http://www.w3.org/1999/xlink" xlink:type="simple">http://species-id.net/wiki/Bryophaenocladius_parictericus</object-id>
								</tp:taxon-name><tp:taxon-status xmlns:xlink="http://www.w3.org/1999/xlink" xlink:type="simple">sp. n.</tp:taxon-status><xref ref-type="fig" rid="F3">Figs 5–9</xref></tp:nomenclature><tp:treatment-sec sec-type="Diagnosis"><title>Diagnosis.</title><p>The male imago can be distinguished from known species of the genus by the following combination of characters: AR 0.52–0.55; third palpomere with apical digitiform projection; Costa extension 115–143, 122 μm long; squama bare; mid tibia comb with 3–7, 5 spines; anal point hyaline, slender with blunt apex; crista dorsalis absent; inferior volsella bubble-shaped, with 8–12, 9 setae.</p></tp:treatment-sec><tp:treatment-sec sec-type="Description"><title>Description.</title><p>Male imago (n = 6). Total length 2.65–3.08 2.76 mm. Wing length 1.63–2.48, 2.22 mm. Total length/wing length 1.10–1.46, 1.26. Wing length/length of profemur 2.78–3.19, 3.03.</p><p>Coloration. Dark brown.</p><p>Head (<xref ref-type="fig" rid="F3">Fig. 5</xref>). AR 0.52–0.55 (n = 2). Ultimate flagellomere 230–245 (n = 2) μm long. Temporal setae 3–9, 7 including 2–7, 4 inner verticals; 0–4, 2 outer verticals and 0–2, 1 postorbital. Clypeus with 4–7, 5 setae. Tentorium 109–148, 129 μm long, 15–25, 20 μm wide. Stipes 80–100, 90 μm long, 5–8, 6 μm wide. Palpomere lengths (in μm): 16–25, 20; 35–52, 41; 90–143, 114; 42–65, 57; 60–80, 71. L: 5<sup>th</sup>/3<sup>rd</sup> 0.76–0.80, 0.78. Third palpomere with apical digitiform projection.
                    </p><p>Wing (<xref ref-type="fig" rid="F3">Fig. 6</xref>). Anal lobe not developed. Coarse punctation easily visible at 40x magnification. VR 1.02–1.23, 1.17. Costa extension 115–143, 122 μm long. Brachiolum with 1 seate. R with 5–9, 7 setae. Remaining veins bare. Squama bare.
                    </p><p>Thorax. Antepronotum with 2–5, 3 lateral setae. Dorsocentrals 8–10, 9; acrostichals 6–7, 7; prealars 2–4, 3. Scutellum with 3–7, 6 setae.</p><p>Legs (<xref ref-type="fig" rid="F3">Fig. 7</xref>). Spur of fore tibia 40–58, 48 μm long; spurs of mid tibia 30–42, 38 μm and 21–32, 25 μm long; spurs of hind tibia 40–63, 52 μm and 21–32, 28 μm long. Lateral denticles appressed to main shaft. Mid tibial comb with 3–7, 5 spines; hind tibial comb with 9–14, 12 spines. Mid and hind legs without tarsal pseudospurs. Width at apex of fore tibia 35–45, 40 mm, of mid tibia 33–38, 36 mm, of hind tibia 40–48, 45 mm. Lengths (in μm) and proportions of legs in <xref ref-type="table" rid="T3">Table 3</xref>.
                    </p><table-wrap position="float" orientation="portrait" id="T3"><label>Table 3.</label><caption><p>Lengths (in μm) and proportions of legs of <italic><tp:taxon-name>Bryophaenocladius parictericus</tp:taxon-name></italic> sp. n.</p></caption><table><tbody><tr><th rowspan="1" colspan="1"/><th rowspan="1" colspan="1"><sub>P</sub>1
                                    </th><th rowspan="1" colspan="1"><sub>P</sub>2
                                    </th><th rowspan="1" colspan="1"><sub>P</sub>3
                                    </th></tr><tr><td rowspan="1" colspan="1">fe</td><td rowspan="1" colspan="1">510–893, 718</td><td rowspan="1" colspan="1">600–914, 798</td><td rowspan="1" colspan="1">620–977, 735</td></tr><tr><td rowspan="1" colspan="1">ti</td><td rowspan="1" colspan="1">710–1134, 916</td><td rowspan="1" colspan="1">660–987, 873</td><td rowspan="1" colspan="1">770–1260, 994</td></tr><tr><td rowspan="1" colspan="1">ta<sub>1</sub>
                                    </td><td rowspan="1" colspan="1">360–670, 558</td><td rowspan="1" colspan="1">320–504, 427</td><td rowspan="1" colspan="1">400–683, 611</td></tr><tr><td rowspan="1" colspan="1">ta<sub>2</sub>
                                    </td><td rowspan="1" colspan="1">240–389, 322</td><td rowspan="1" colspan="1">170–263, 232</td><td rowspan="1" colspan="1">220–315, 282</td></tr><tr><td rowspan="1" colspan="1">ta<sub>3</sub>
                                    </td><td rowspan="1" colspan="1">180–273, 235</td><td rowspan="1" colspan="1">140–189, 176</td><td rowspan="1" colspan="1">180–284, 233</td></tr><tr><td rowspan="1" colspan="1">ta<sub>4</sub>
                                    </td><td rowspan="1" colspan="1">100–147, 132</td><td rowspan="1" colspan="1">70–105, 98</td><td rowspan="1" colspan="1">80–126, 115</td></tr><tr><td rowspan="1" colspan="1">ta<sub>5</sub>
                                    </td><td rowspan="1" colspan="1">70–108, 96</td><td rowspan="1" colspan="1">70–95, 87</td><td rowspan="1" colspan="1">70–105, 95</td></tr><tr><td rowspan="1" colspan="1">LR</td><td rowspan="1" colspan="1">0.51–0.64, 0.58</td><td rowspan="1" colspan="1">0.45–0.51, 0.48</td><td rowspan="1" colspan="1">0.52–0.58, 0.54</td></tr><tr><td rowspan="1" colspan="1">BV</td><td rowspan="1" colspan="1">2.68–2.92, 2.84</td><td rowspan="1" colspan="1">3.22–3.68-3.47</td><td rowspan="1" colspan="1">3.25–3.35, 3.30</td></tr><tr><td rowspan="1" colspan="1">SV</td><td rowspan="1" colspan="1">3.24–3.39, 3.31</td><td rowspan="1" colspan="1">3.94–4.11, 4.01</td><td rowspan="1" colspan="1">3.31–3.48, 3.39</td></tr><tr><td rowspan="1" colspan="1">BR</td><td rowspan="1" colspan="1">2.14–2.67, 2.33</td><td rowspan="1" colspan="1">2.00–2.14, 2.09</td><td rowspan="1" colspan="1">1.50–2.11, 2.01</td></tr></tbody></table></table-wrap><p>Hypopygium (<xref ref-type="fig" rid="F3">Figs 8</xref>–9). Anal hyaline, slender with blunt apex, 40–55, 48 μm long, 15–20, 18 μm in width. Anal point length/width: 2.22–2.75, 2.51. Tergite IX <!--PageBreak-->with 6–13, 9 setae, laterosernite IX with 3–5, 4 setae. Phallapodeme 48–91, 77 μm long. Oral projection of transverse sternapodeme vestigial, 75–96, 85 μm long. Gonocoxite 170–221, 194 μm long. Gonostylus slightly curved, 80–101, 92 μm long. Megaseta 13–21, 18 μm long. Crista dorsalis absent. Inferior volsella bubble-shaped, 18–27, 22 μm long, with 8–12, 9 setae. Virga absent. HR 1.88–2.50, 2.08. HV 2.62–3.48, 3.02.
                    </p></tp:treatment-sec><tp:treatment-sec sec-type="Type materials"><title>Type materials.</title><p>Holotype: ♂ (BDN. K7A22), China, Zhejiang Province: Taizhou City, Xianju County, Shenxianju Scenic Area, <named-content xmlns:xlink="http://www.w3.org/1999/xlink" content-type="dwc:verbatimCoordinates" xlink:type="simple">28°42'14"N, 120°36'25"E</named-content>, 14.iv.2011, Lin XL, sweeping net. Paratypes (5♂♂): 1♂, as Holotype; Sichuan Province: 4♂♂,<!--PageBreak--> Yajiang County, <named-content xmlns:xlink="http://www.w3.org/1999/xlink" content-type="dwc:verbatimCoordinates" xlink:type="simple">30°01'52"N, 101°00'52"E</named-content>, 10.vi.1996, 3050 meters above sea level, Wang XH, sweeping net.
                    </p></tp:treatment-sec><tp:treatment-sec sec-type="Etymology"><title>Etymology.</title><p>Named in closing to the species <italic><tp:taxon-name>Bryophaenocladius ictericus</tp:taxon-name></italic> (Meigen, 1830).
                    </p></tp:treatment-sec><tp:treatment-sec sec-type="Remarks"><title>Remarks.</title><p>The present new species resembles to <italic><tp:taxon-name>Bryophaenocladius ictericus</tp:taxon-name></italic> (Meigen, 1830) in the shape of inferior volsella, but it can be separated by following combination of characters in <xref ref-type="table" rid="T4">Table 4</xref>.
                    </p><table-wrap position="float" orientation="portrait" id="T4"><label>Table 4.</label><caption><p>Differences between <italic><tp:taxon-name>Bryophaenocladius parictericus</tp:taxon-name></italic> sp. n. and <italic><tp:taxon-name>Bryophaenocladius ictericus</tp:taxon-name></italic> (Meigen, 1830)</p></caption><table><tbody><tr><th rowspan="1" colspan="1"/><th rowspan="1" colspan="1"><italic><tp:taxon-name>Bryophaenocladius parictericus</tp:taxon-name></italic> sp. n.
                                    </th><th rowspan="1" colspan="1"><italic><tp:taxon-name>Bryophaenocladius ictericus</tp:taxon-name></italic> (Meigen, 1830)
                                    </th></tr><tr><td rowspan="1" colspan="1">Antennal ratio (AR)</td><td rowspan="1" colspan="1">0.52–0.55</td><td rowspan="1" colspan="1">1.19–1.73, 1.56</td></tr><tr><td rowspan="1" colspan="1">Finger-shaped extension on third palpomere</td><td rowspan="1" colspan="1">present</td><td rowspan="1" colspan="1">absent</td></tr><tr><td rowspan="1" colspan="1">Length of Costal extension</td><td rowspan="1" colspan="1">115–143, 122 μm </td><td rowspan="1" colspan="1">64–105, 98 μm </td></tr><tr><td rowspan="1" colspan="1">Length of megaseta	</td><td rowspan="1" colspan="1">13–21, 18 μm</td><td rowspan="1" colspan="1">7–14, 11 μm</td></tr><tr><td rowspan="1" colspan="1">Gonostylus	</td><td rowspan="1" colspan="1">bended</td><td rowspan="1" colspan="1">straight</td></tr><tr><td rowspan="1" colspan="1">Virga</td><td rowspan="1" colspan="1">absent</td><td rowspan="1" colspan="1">present</td></tr></tbody></table></table-wrap><p>Female and immature stages unknown.</p></tp:treatment-sec><tp:treatment-sec sec-type="Distribution"><title>Distribution.</title><p>The species was found in Sichuan and Zhejiang Provinces (Oriental China).</p><fig id="F3" position="float" orientation="portrait"><label>Figures 5–9.</label><caption><p><italic><tp:taxon-name>Bryophaenocladius parictericus</tp:taxon-name></italic> sp. n. <bold>5</bold> third palpomere <bold>6</bold> wing <bold>7</bold> mid tibia <bold>8</bold> hypopygium (dorsal view) <bold>9</bold> hypopygium (ventral view).</p></caption><graphic xmlns:xlink="http://www.w3.org/1999/xlink" xlink:href="ZooKeys-208-051-g003.jpg" position="float" orientation="portrait" xlink:type="simple"/></fig></tp:treatment-sec></tp:taxon-treatment>
